# Supplementary material for: Connective tissue growth factor is not necessary for haze formation in excimer laser wounded mouse corneas
Source: PLoS One. 2017 Feb 16;12(2):e0172304. doi: 10.1371/journal.pone.0172304 (PMC5313228; doi:10.1371/journal.pone.0172304)
Supplement: S1 Dataset — (ZIP) [file pone.0172304.s001.zip]

Archive with 15 entries (14 files):
- 24-Well Plate Macro - Plate 3 CTGF KO-MeOH.png
- __MACOSX/
- __MACOSX/._24-Well Plate Macro - Plate 3 CTGF KO-MeOH.png
- Culture Haze Results.xlsx
- __MACOSX/._Culture Haze Results.xlsx
- Full Recombination.png
- __MACOSX/._Full Recombination.png
- Grouped-NoRecombination.png
- __MACOSX/._Grouped-NoRecombination.png
- GroupedHetRecombined.png
- __MACOSX/._GroupedHetRecombined.png
- Migration Results.xlsx
- __MACOSX/._Migration Results.xlsx
- Mouse Haze Results.xlsx
- __MACOSX/._Mouse Haze Results.xlsx
