# Supplementary material for: Connective tissue growth factor is not necessary for haze formation in excimer laser wounded mouse corneas
Source: PLoS One. 2017 Feb 16;12(2):e0172304. doi: 10.1371/journal.pone.0172304 (PMC5313228; doi:10.1371/journal.pone.0172304)
Supplement: S1 Dataset — (ZIP) [file pone.0172304.s001.zip › Culture Haze Results.xlsx]

## Sheet: Source
		Well			Hole			Hole-Correct Value
Well	Sample	Area	Mean	Mode	Area (px)	Mean	Mode	Delta Mean	Delta Mode
A1	Starved KO	3.14	41.27	33	25pi	21.08	22	20.19	11
A2	Starved KO	3.14	44.2	37	25pi	23.19	23	21.01	14
A3	Starved KO	3.14	41.39	33	25pi	26.1	24	15.29	9
A4	Starved WT	3.14	39.61	30	25pi	25.8	24	13.81	6
A5	Starved WT	3.14	35.59	28	25pi	22.18	21	13.41	7
A6	Starved WT	3.14	41.78	32	25pi	27.5	24	14.28	8
B1	CTGF KO	3.14	41.93	33	25pi	20.62	19	21.31	14
B2	CTGF KO	3.14	47.75	44	25pi	30.76	27	16.99	17
B3	CTGF KO	3.14	49.21	45	25pi	32.58	30	16.63	15
B4	CTGF WT	3.14	33.76	29	25pi	23.81	23	9.95	6
B5	CTGF WT	3.14	33.4	28	25pi	22.3	19	11.1	9
B6	CTGF WT	3.14	49.57	41	25pi	38.14	37	11.43	4
C1	PDGF KO	3.14	55.14	52	25pi	23.3	23	31.84	29
C2	PDGF KO	3.14	48.31	47	25pi	24.91	23	23.4	24
C3	PDGF KO	3.14	50.89	36	25pi	25.09	25	25.8	11
C4	PDGF WT	3.14	55.54	53	25pi	32.79	31	22.75	22
C5	PDGF WT	3.14	45.38	42	25pi	24.41	23	20.97	19
C6	PDGF WT	3.14	58.24	54	25pi	36.01	33	22.23	21

## Sheet: Data
Replicate	Starved WT	Starved KO	CTGF WT	CTGF KO	PDGF WT	PDGF KO
1	13.81	20.19	9.95	21.31	22.75	31.84
2	13.41	21.01	11.1	16.99	20.97	23.4
3	14.28	15.29	11.43	16.63	22.23	25.8
Average Starved WT	13.8333
Starved WT Normalized
Replicate	Starved WT	Starved KO	CTGF WT	CTGF KO	PDGF WT	PDGF KO
1	-0.0233333	6.35667	-3.88333	7.47667	8.91667	18.0067
2	-0.423333	7.17667	-2.73333	3.15667	7.13667	9.56667
3	0.446667	1.45667	-2.40333	2.79667	8.39667	11.9667

## Sheet: ANOVA Results
Anova: Single Factor
										Fisher's LSD	2-tail	Two-Sample Unequal Variance (see SUMMARY, column E)
SUMMARY											Starved KO	CTGF WT	CTGF KO	PDGF WT	PDGF KO
Groups	Count	Sum	Average	Variance						Starved WT	0.104756	0.00874154	0.0928832	0.00102192	0.0333212
Starved WT	3	-1.77636e-15	-5.92119e-16	0.189633						Starved KO	n/a	0.0394959	0.834943	0.213684	0.0630008
Starved KO	3	14.99	4.99667	9.5668						CTGF WT		n/a	0.0297185	0.000103957	0.0205048
CTGF WT	3	-9.02	-3.00667	0.603633						CTGF KO			n/a	0.122562	0.052817
CTGF KO	3	13.43	4.47667	6.7824						PDGF WT				n/a	0.178552
PDGF WT	3	24.45	8.15	0.837733						PDGF KO					n/a
PDGF KO	3	39.54	13.18	18.9125
			Note: Variance is not equal
ANOVA
Source of Variation	SS	df	MS	F	P-value	F crit
Between Groups	496.219	5	99.2438	16.1404	5.78387e-05	3.10588
Within Groups	73.7855	12	6.14879
Total	570.005	17
Is p < 0.05	TRUE
