# Supplementary material for: Connective tissue growth factor is not necessary for haze formation in excimer laser wounded mouse corneas
Source: PLoS One. 2017 Feb 16;12(2):e0172304. doi: 10.1371/journal.pone.0172304 (PMC5313228; doi:10.1371/journal.pone.0172304)
Supplement: S1 Dataset — (ZIP) [file pone.0172304.s001.zip › Migration Results.xlsx]

## Sheet: Data-65h
Replicate	Starved WT	Starved KO	CTGF WT	CTGF KO	PDGF WT	PDGF KO
1	295417	394593	89728	270764	147914	72953.7
2	264502	252847	116055	231723	85339	68108.3
3	224003	240997	185203	255568	54996.7	305985
Average at 0h	389963
Control Corrected
Replicate	Starved WT	Starved KO	CTGF WT	CTGF KO	PDGF WT	PDGF KO
1	0.75755	1.01187	0.230094	0.694332	0.379302	0.187078
2	0.678274	0.648388	0.297604	0.594219	0.218839	0.174653
3	0.57442	0.618	0.474924	0.655365	0.141031	0.78465

## Sheet: ANOVA Results
Anova: Single Factor
										Fisher's LSD	2-tail	Two-Sample Unequal Variance (see SUMMARY, column E)
SUMMARY											Starved KO	CTGF WT	CTGF KO	PDGF WT	PDGF KO
Groups	Count	Sum	Average	Variance						Starved WT	0.566371	0.0240206	0.738249	0.0101955	0.286603
Starved WT	3	2.01025	0.670082	0.0084345						Starved KO	n/a	0.057302	0.473586	0.0358057	0.200839
Starved KO	3	2.27826	0.75942	0.04803						CTGF WT		n/a	0.0360255	0.434757	0.839813
CTGF WT	3	1.00262	0.334207	0.0159903						CTGF KO			n/a	0.0176031	0.316791
CTGF KO	3	1.94392	0.647972	0.00254665						PDGF WT				n/a	0.578134
PDGF WT	3	0.739171	0.24639	0.0147626						PDGF KO					n/a
PDGF KO	3	1.14638	0.382127	0.121557
				Note: Variance is not equal
ANOVA
Source of Variation	SS	df	MS	F	P-value	F crit
Between Groups	0.670656	5	0.134131	3.80836	0.0268071	3.10588
Within Groups	0.422643	12	0.0352202
Total	1.0933	17
Is p < 0.05	TRUE
