# Supplementary material for: Connective tissue growth factor is not necessary for haze formation in excimer laser wounded mouse corneas
Source: PLoS One. 2017 Feb 16;12(2):e0172304. doi: 10.1371/journal.pone.0172304 (PMC5313228; doi:10.1371/journal.pone.0172304)
Supplement: S1 Dataset — (ZIP) [file pone.0172304.s001.zip › Mouse Haze Results.xlsx]

## Sheet: Data
Full Recombination	HetRecombined	NoRecombination
47.18	28.06	43.18
67.03	39.52	31.12
47.89	74.99	29.47
39.4	47.67	22.97
	51.24	39.04
	45.69	37.34
	29.84	50
	27.86	31.73
	36.57	19.68
	41.26	26.01
	87.99	43.64
	72.08	62.09
	38.23	77.76
	40.45	74.41
	36.05
	52.45
	31.26
	49.96
	29.47
	36.23
	37.06
	42.53
Full KO
#REF!	Het
#REF!	#REF!	WT

## Sheet: ANOVA-Results
Anova: Single Factor
SUMMARY
Groups	Count	Sum	Average	Variance
Full Recombination	4	201.5	50.375	138.074
HetRecombined	22	976.46	44.3845	249.881
NoRecombination	14	588.44	42.0314	332.938
			Note: Variance is not equal
ANOVA
Source of Variation	SS	df	MS	F	P-value	F crit
Between Groups	219.046	2	109.523	0.405644	0.669476	3.25192
Within Groups	9989.91	37	269.998
Total	10209	39
Is p < 0.05	FALSE
